# Supplementary material for: Full-Thickness Chest Wall Resection and Reconstruction for Locally Invasive Phyllodes Tumors: A Systematic Review
Source: Cancers (Basel). 2025 Jun 8;17(12):1907. doi: 10.3390/cancers17121907 (PMC12190464; doi:10.3390/cancers17121907)
Supplement: Supplementary file 1 [file cancers-17-01907-s001.zip]

Archive with 1 entries (1 files):
- cancers-3653182-supplementary.pdf
